# Supplementary material for: Novel Thiazolo[5,4-b]phenothiazine Derivatives: Synthesis, Structural Characterization, and In Vitro Evaluation of Antiproliferative Activity against Human Leukaemia
Source: Int J Mol Sci. 2017 Jun 26;18(7):1365. doi: 10.3390/ijms18071365 (PMC5535858; doi:10.3390/ijms18071365)
Supplement: Supplementary file 1 [file ijms-18-01365-s001.zip]

Archive with 1 entries (1 files):
- ijms-200398-supplementary-final.pdf
